# Supplementary material for: Using 16s rRNA sequencing to characterize the microbiome of tropical cutaneous ulcer disease: insights into the microbial landscape and implications for diagnosis and treatment
Source: Microb Genom. 2024 May 13;10(5):001234. doi: 10.1099/mgen.0.001234 (PMC11165623; doi:10.1099/mgen.0.001234)
Supplement: Uncited Supplementary Material 1. [file mgen-10-01234-s001.xlsx]

## Sheet: Sheet1
study accession number
ERR1218871
ERR1218836
ERR1218870
ERR1218858
ERR1218918
ERR1218905
ERR1218906
ERR1218919
ERR1218849
ERR1218885
ERR1218897
ERR1218909
ERR1218921
ERR1218838
ERR1218861
ERR1218875
ERR1218850
ERR1218862
ERR1218873
ERR1218874
ERR1218886
ERR1218898
ERR1218910
ERR1218922
ERR1218839
ERR1218851
ERR1218863
ERR1218893
ERR1218884
ERR1218837
ERR1218882
ERR1218848
ERR1218860
ERR1218872
ERR1218895
ERR1218869
ERR1218835
ERR1218847
ERR1218857
ERR1218881
ERR1218846
ERR1218845
ERR1218834
ERR1218894
ERR1218917
ERR1218859
ERR1218833
ERR1218907

## Sheet: Sheet2
Included samples
ERR1218833
ERR1218834
ERR1218835
ERR1218836
ERR1218838
ERR1218839
ERR1218846
ERR1218847
ERR1218849
ERR1218850
ERR1218851
ERR1218857
ERR1218858
ERR1218859
ERR1218860
ERR1218861
ERR1218862
ERR1218863
ERR1218869
ERR1218870
ERR1218871
ERR1218873
ERR1218874
ERR1218875
ERR1218881
ERR1218882
ERR1218885
ERR1218886
ERR1218893
ERR1218894
ERR1218895
ERR1218897
ERR1218898
ERR1218905
ERR1218906
ERR1218907
ERR1218909
ERR1218910
